# Supplementary material for: Characterization of mRNA Signature in Milk Small Extracellular Vesicles from Cattle Infected with Bovine Leukemia Virus
Source: Pathogens. 2023 Oct 13;12(10):1239. doi: 10.3390/pathogens12101239 (PMC10610248; doi:10.3390/pathogens12101239)
Supplement: Supplementary file 1 [file pathogens-12-01239-s001.zip]

Archive with 3 entries (3 files):
- pathogens-2598600-supplementary Table S1.pdf
- pathogens-2598600-supplementary Table S2.pdf
- Supplementary Figure S1 and Figure S2.pdf
